# Supplementary material for: Mass Spectrometry Chromatography-Based Metabolomics: The Effect of Long-Term Aerobic Exercise on Learning Ability and the Metabolism of Intestinal Contents in Mice with Alzheimer’s Disease
Source: Metabolites. 2023 Nov 14;13(11):1150. doi: 10.3390/metabo13111150 (PMC10673277; doi:10.3390/metabo13111150)
Supplement: Supplementary file 1 [file metabolites-13-01150-s001.zip]

Archive with 1 entries (1 files):
- metabolites-2680473-supplementary.pdf
